# Supplementary material for: Integrated Highway Safety Information System (HSIS) datasets by means of a Roadway Safety Data Integrator (RSDI) tool
Source: Data Brief. 2020 Aug 7;32:106154. doi: 10.1016/j.dib.2020.106154 (PMC7452693; doi:10.1016/j.dib.2020.106154)
Supplement: Supplementary file 1 [file mmc1.xml]

<?xml version="1.0" encoding="utf-8" standalone="no"?>
<data>
  <datasets>
    <author>seyedehsan.dadvar@morgan.edu;ehsan.dadvar@gmail.com</author>
    <type>1</type>
    <dataset>
      <name>Roadway Safety Data Integrator (RSDI) Tool &amp; Integrated Highway Safety Information System (HSIS) Datasets</name>
      <caption />
      <description>The data consists of the following items:
- The Roadway Safety Data Integrator (RSDI) tool and its guide
- Integrated and raw Highway Safety Information System (HSIS) data from states of Illinois (R2U: 2005-10) and Washington (R2U: 2010-15)

R2U: Rural two-lane, two-way roads</description>
      <filetype>
        <name />
      </filetype>
      <filesize />
      <source>0</source>
      <sourcename>Original Data</sourcename>
      <access>
        <type>1</type>
        <name>Data available in data repository</name>
        <reponame>Mendeley Data</reponame>
        <PersistentId>10.17632/vcj5rzxzw4.1</PersistentId>
        <deeplinkurl>https://data.mendeley.com/datasets/vcj5rzxzw4/1</deeplinkurl>
      </access>
    </dataset>
  </datasets>
</data>
